# Supplementary material for: The Development of Third-Generation Tetracycline Antibiotics and New Perspectives
Source: Pharmaceutics. 2021 Dec 5;13(12):2085. doi: 10.3390/pharmaceutics13122085 (PMC8707899; doi:10.3390/pharmaceutics13122085)
Supplement: Supplementary file 1 [file pharmaceutics-13-02085-s001.zip]

Archive with 1 entries (1 files):
- pharmaceutics-1462294-supplementary.pdf
